# Supplementary material for: Genome-wide insights into population structure and genetic history of tunisian local cattle using the illumina bovinesnp50 beadchip
Source: BMC Genomics. 2015 Sep 4;16(1):677. doi: 10.1186/s12864-015-1638-6 (PMC4560074; doi:10.1186/s12864-015-1638-6)
Supplement: Additional file 1: — Genetic diversity parameters for the 37 cattle populations. [file 12864_2015_1638_MOESM1_ESM.xlsx]

## Sheet: Feuil1
Population	Type	Hs_All SNP	Hs_MAF_sup0.01	Fis
BAO	AFT	0.22	0.28	-0.0123
LAG	AFT	0.19	0.25	0.0183
ND1	AFT	0.24	0.3	-0.0112
ND2	AFT	0.22	0.28	-0.1091
ND3	AFT	0.22	0.28	0.0073
SOM	AFT	0.24	0.3	0.0492
SHK	AFT	0.26	0.32	0.0168
BOR	AFTXZEB	0.27	0.34	0.0036
KUR	AFTxZEB	0.27	0.34	0.0115
ANG	EUT	0.32	0.33	0.0208
AUB	EUT	0.31	0.34	0.0105
CHA	EUT	0.32	0.35	0.0011
GAS	EUT	0.31	0.34	0.0026
HFD	EUT	0.32	0.33	0.0264
HOL	EUT	0.32	0.34	-0.0007
LMS	EUT	0.32	0.35	0.0001
MAR	EUT	0.32	0.35	-0.0133
MON	EUT	0.3	0.32	-0.0368
NOR	EUT	0.31	0.33	-0.0323
SAL	EUT	0.3	0.33	0.0176
BRU	EUT	0.3	0.33	0.0161
BSW	EUT	0.29	0.31	-0.0174
RMG	EUT	0.3	0.34	0.0167
TAR	EUT	0.31	0.34	0.0141
OUL	EUTxAFT	0.29	0.33	-0.0352
CGU	EUTXAFTXZEB	0.31	0.37	0.0265
SGT	EUTxZEB	0.32	0.35	-0.0034
BRA	ZEB	0.18	0.21	-0.0402
BRM	ZEB	0.2	0.24	0.0268
GIR	ZEB	0.17	0.2	0.0078
NEL	ZEB	0.16	0.19	-0.0188
ZBO	ZEB	0.26	0.32	0.0312
ZFU	ZEB	0.26	0.32	0.0186
ZMA	ZEB	0.22	0.26	0.0447
BLCAP		0.31	0.36	-0.0121
BRATG		0.32	0.36	0.0149
BRATF		0.32	0.36	0.0302
Average		0.27	0.31	0.0024
Hs_All SNP: Expected heterozygosity estimated from All the available SNPs (38597 SNPs).
Hs_MAF_sup0.01: Expected heterozygosity estimated from 29745 SNPs (those with MAF>0.01 in AFT and ZEB populations).
Fis 95 %: confidence interval measured using a subset of 5000 randomly chosen SNP and 100000 bootstraps.
