# Supplementary material for: Genome-wide insights into population structure and genetic history of tunisian local cattle using the illumina bovinesnp50 beadchip
Source: BMC Genomics. 2015 Sep 4;16(1):677. doi: 10.1186/s12864-015-1638-6 (PMC4560074; doi:10.1186/s12864-015-1638-6)
Supplement: Additional file 3: — This additional file is an excel file containing 4 sheets each corresponding to the following supplementary tables: Table S1: Description of SNP distribution per chromosome. Table S2: Fis 95 % confidence interval (CI) and Fst values for each pair of populations estimated using the R software. Fis 95 % CI (cells highlighted in green) were estimated with the R package hierfstat from 5000 randomly chosen SNPs and 100,000 bootstraps. Fst between pairs of populations were estimated with the R package StAMPP. 95 % CI intervals are written between brackets and were obtained using 38,597 SNPs and 5000 bootstraps. Table S3: Fis (cells on the diagonal highlighted in green) and Fst values for each pair of populations estimated using Genepop software. Table S4: Fifty most significant f3 statistics for the subset of 13 populations used in Treemix analysis. [file 12864_2015_1638_MOESM3_ESM.xlsx]

## Sheet: Table_S1
BTA	Number of SNPs	First maker position (Kb)	Last marker position (Kb)	Coverage (Mb)	SNP densityKb
1	2510	113.642	161021	160.908	64.11
2	2077	217.606	140673	140.455	67.62
3	1936	830.269	127909	127.078	65.64
4	1925	114.069	124125	124.011	64.42
5	1613	8.534	125730	125.721	77.94
6	1932	106.174	122543	122.437	63.37
7	1697	367.862	112064	111.696	65.82
8	1802	11.654	116939	116.927	64.89
9	1522	25.01	107962	107.937	70.92
10	1658	648.932	106204	105.555	63.66
11	1688	0	110121	110.121	65.24
12	1239	79.823	85277.4	85.198	68.76
13	1356	267.92	84308.5	84.041	61.98
14	1261	50.873	81323.9	81.273	64.45
15	1244	34.113	84598.3	84.564	67.98
16	1198	52.439	77895.4	77.843	64.98
17	1191	102.212	76454.2	76.352	64.11
18	968	83.616	66116.6	66.033	68.22
19	1029	147.779	65214	65.066	63.23
20	1191	332.898	75705.4	75.373	63.29
21	1020	28.425	69171.3	69.143	67.79
22	986	125.349	61803	61.678	62.55
23	806	1.45	53329.5	53.328	66.16
24	993	13.804	64945.3	64.932	65.39
25	713	563.137	43938.9	43.376	60.84
26	800	725.228	51674.8	50.95	63.69
27	746	22.286	48726.3	48.704	65.29
28	708	45.632	46021	45.975	64.94
29	788	238.77	51897.6	51.659	65.56
Sum/average	38597				65.61

## Sheet: Table_S2
	ANG	AUB	BAO	BOR	BRA	BRM	CGU	CHA	GAS	GIR	HFD	HOL	LAG	LMS	MAR	MON	ND1	ND2	ND3	NEL	NOR	OUL	SAL	SGT	SOM	BRU	BSW	KUR	RMG	SHK	TAR	ZBO	ZFU	ZMA	BLCAP	BRATG	BRATF
ANG	[0.015,0.028]	NA	NA	NA	NA	NA	NA	NA	NA	NA	NA	NA	NA	NA	NA	NA	NA	NA	NA	NA	NA	NA	NA	NA	NA	NA	NA	NA	NA	NA	NA	NA	NA	NA	NA	NA	NA
AUB	0.1165(0.1147;0.1184)	[0.0128,0.0259]	NA	NA	NA	NA	NA	NA	NA	NA	NA	NA	NA	NA	NA	NA	NA	NA	NA	NA	NA	NA	NA	NA	NA	NA	NA	NA	NA	NA	NA	NA	NA	NA	NA	NA	NA
BAO	0.2687(0.2657;0.2718)	0.2263(0.2235;0.2291)	[-0.0102,0.0039]	NA	NA	NA	NA	NA	NA	NA	NA	NA	NA	NA	NA	NA	NA	NA	NA	NA	NA	NA	NA	NA	NA	NA	NA	NA	NA	NA	NA	NA	NA	NA	NA	NA	NA
BOR	0.2181(0.2154;0.2208)	0.1794(0.1771;0.1819)	0.1192(0.1174;0.1211)	[0.0031,0.0181]	NA	NA	NA	NA	NA	NA	NA	NA	NA	NA	NA	NA	NA	NA	NA	NA	NA	NA	NA	NA	NA	NA	NA	NA	NA	NA	NA	NA	NA	NA	NA	NA	NA
BRA	0.3626(0.3592;0.3659)	0.3436(0.3401;0.3469)	0.4081(0.4041;0.412)	0.1937(0.1912;0.1962)	[0.0019,-0.0147]	NA	NA	NA	NA	NA	NA	NA	NA	NA	NA	NA	NA	NA	NA	NA	NA	NA	NA	NA	NA	NA	NA	NA	NA	NA	NA	NA	NA	NA	NA	NA	NA
BRM	0.3372(0.334;0.3403)	0.3161(0.3129;0.3192)	0.3812(0.3775;0.385)	0.1648(0.1626;0.167)	0.04(0.0389;0.041)	[-0.0274,0.0096]	NA	NA	NA	NA	NA	NA	NA	NA	NA	NA	NA	NA	NA	NA	NA	NA	NA	NA	NA	NA	NA	NA	NA	NA	NA	NA	NA	NA	NA	NA	NA
CGU	0.1587(0.1566;0.1609)	0.1188(0.1171;0.1205)	0.1427(0.1407;0.1447)	0.03(0.0293;0.0307)	0.1747(0.1724;0.177)	0.147(0.1451;0.149)	[0.0223,0.0427]	NA	NA	NA	NA	NA	NA	NA	NA	NA	NA	NA	NA	NA	NA	NA	NA	NA	NA	NA	NA	NA	NA	NA	NA	NA	NA	NA	NA	NA	NA
CHA	0.0965(0.0949;0.0981)	0.0463(0.0452;0.0474)	0.2224(0.2197;0.2253)	0.1735(0.1711;0.1759)	0.3357(0.3323;0.339)	0.3083(0.3053;0.3115)	0.112(0.1104;0.1137)	[0.0091;0.026]	NA	NA	NA	NA	NA	NA	NA	NA	NA	NA	NA	NA	NA	NA	NA	NA	NA	NA	NA	NA	NA	NA	NA	NA	NA	NA	NA	NA	NA
GAS	0.117(0.1152;0.1188)	0.0412(0.0402;0.0422)	0.2226(0.2198;0.2255)	0.1754(0.1729;0.1778)	0.3401(0.3367;0.3434)	0.3129(0.3098;0.316)	0.1159(0.1142;0.1177)	0.0513(0.0501;0.0524)	[0.0345,0.0502]	NA	NA	NA	NA	NA	NA	NA	NA	NA	NA	NA	NA	NA	NA	NA	NA	NA	NA	NA	NA	NA	NA	NA	NA	NA	NA	NA	NA
GIR	0.3853(0.382;0.3888)	0.3668(0.3634;0.3703)	0.4286(0.4247;0.4326)	0.2029(0.2004;0.2055)	0.0893(0.0873;0.0913)	0.0518(0.0504;0.0532)	0.1873(0.185;0.1897)	0.3608(0.3575;0.3643)	0.3635(0.3602;0.3671)	[0.0032,0.0185]	NA	NA	NA	NA	NA	NA	NA	NA	NA	NA	NA	NA	NA	NA	NA	NA	NA	NA	NA	NA	NA	NA	NA	NA	NA	NA	NA
HFD	0.1352(0.1333;0.1372)	0.1211(0.1193;0.123)	0.2788(0.2758;0.2821)	0.228(0.2253;0.2308)	0.373(0.3696;0.3764)	0.3465(0.3432;0.3499)	0.1686(0.1664;0.1709)	0.1081(0.1064;0.1099)	0.1209(0.119;0.1229)	0.3955(0.3921;0.399)	[-0.0286,-0.0138]	NA	NA	NA	NA	NA	NA	NA	NA	NA	NA	NA	NA	NA	NA	NA	NA	NA	NA	NA	NA	NA	NA	NA	NA	NA	NA
HOL	0.1263(0.1244;0.1282)	0.1102(0.1085;0.1119)	0.2498(0.2469;0.2528)	0.2025(0.2;0.2052)	0.3455(0.3422;0.3488)	0.3214(0.3184;0.3245)	0.1467(0.1446;0.1487)	0.093(0.0915;0.0946)	0.1099(0.1082;0.1117)	0.3673(0.364;0.3706)	0.1402(0.1382;0.1422)	[0.0468,0.0591]	NA	NA	NA	NA	NA	NA	NA	NA	NA	NA	NA	NA	NA	NA	NA	NA	NA	NA	NA	NA	NA	NA	NA	NA	NA
LAG	0.3087(0.3053;0.3119)	0.2688(0.2656;0.272)	0.1225(0.1204;0.1247)	0.1717(0.1693;0.174)	0.4532(0.449;0.4574)	0.4265(0.4226;0.4305)	0.1894(0.187;0.1919)	0.2661(0.263;0.2693)	0.2668(0.2637;0.2699)	0.4739(0.4697;0.4781)	0.3189(0.3157;0.3224)	0.2882(0.2851;0.2914)	[-0.003,0.0108]	NA	NA	NA	NA	NA	NA	NA	NA	NA	NA	NA	NA	NA	NA	NA	NA	NA	NA	NA	NA	NA	NA	NA	NA
LMS	0.1013(0.0997;0.103)	0.0354(0.0345;0.0362)	0.2187(0.216;0.2214)	0.1723(0.17;0.1746)	0.3309(0.3276;0.3341)	0.3046(0.3016;0.3075)	0.1118(0.1101;0.1135)	0.0437(0.0427;0.0447)	0.0441(0.0431;0.0451)	0.353(0.3497;0.3564)	0.1129(0.1112;0.1147)	0.1022(0.1005;0.1038)	0.2601(0.2571;0.263)	[0.0106, 0.0248]	NA	NA	NA	NA	NA	NA	NA	NA	NA	NA	NA	NA	NA	NA	NA	NA	NA	NA	NA	NA	NA	NA	NA
MAR	0.0996(0.098;0.1013)	0.0496(0.0485;0.0507)	0.221(0.2183;0.2239)	0.1706(0.1682;0.173)	0.3364(0.3331;0.3398)	0.3077(0.3046;0.3108)	0.1096(0.1079;0.1113)	0.0482(0.0471;0.0494)	0.0546(0.0534;0.0558)	0.3607(0.3574;0.3642)	0.1066(0.1049;0.1084)	0.0943(0.0927;0.0959)	0.2643(0.2612;0.2675)	0.0482(0.0471;0.0492)	[0.0125, 0.0306]	NA	NA	NA	NA	NA	NA	NA	NA	NA	NA	NA	NA	NA	NA	NA	NA	NA	NA	NA	NA	NA	NA
MON	0.1422(0.1402;0.1442)	0.0819(0.0805;0.0834)	0.2482(0.2452;0.2512)	0.2015(0.1989;0.2041)	0.3543(0.3508;0.3576)	0.3296(0.3263;0.3328)	0.1448(0.1428;0.1469)	0.0824(0.0809;0.0837)	0.0869(0.0853;0.0884)	0.3761(0.3727;0.3796)	0.1487(0.1465;0.1509)	0.1315(0.1296;0.1335)	0.2873(0.2841;0.2906)	0.0824(0.081;0.0838)	0.0869(0.0854;0.0884)	[0.0281,0.0421]	NA	NA	NA	NA	NA	NA	NA	NA	NA	NA	NA	NA	NA	NA	NA	NA	NA	NA	NA	NA	NA
ND1	0.2345(0.2317;0.2373)	0.192(0.1895;0.1947)	0.0624(0.061;0.0639)	0.0842(0.0827;0.0857)	0.3746(0.3708;0.3784)	0.3418(0.3382;0.3454)	0.0982(0.0965;0.0999)	0.1869(0.1845;0.1896)	0.188(0.1855;0.1906)	0.3977(0.3939;0.4016)	0.2441(0.2412;0.2471)	0.2178(0.2151;0.2206)	0.1305(0.1281;0.1329)	0.1842(0.1817;0.1867)	0.1852(0.1826;0.1877)	0.2182(0.2154;0.2211)	[0.003,0.0146]	NA	NA	NA	NA	NA	NA	NA	NA	NA	NA	NA	NA	NA	NA	NA	NA	NA	NA	NA	NA
ND2	0.2637(0.2607;0.2668)	0.2241(0.2212;0.2269)	0.1119(0.1099;0.1139)	0.1147(0.1128;0.1166)	0.3853(0.3813;0.3892)	0.3536(0.3499;0.3573)	0.1268(0.1249;0.1288)	0.2195(0.2169;0.2223)	0.2202(0.2174;0.223)	0.4072(0.4032;0.4111)	0.2737(0.2707;0.2768)	0.2456(0.2427;0.2485)	0.1794(0.1765;0.1824)	0.2145(0.2118;0.2172)	0.2175(0.2146;0.2203)	0.2466(0.2436;0.2497)	0.083(0.0812;0.0849)	[0.0073,0.02]	NA	NA	NA	NA	NA	NA	NA	NA	NA	NA	NA	NA	NA	NA	NA	NA	NA	NA	NA
ND3	0.2689(0.2657;0.2719)	0.226(0.2231;0.2288)	0.0866(0.0849;0.0884)	0.1301(0.1281;0.1321)	0.4178(0.4139;0.4219)	0.3897(0.3859;0.3934)	0.1434(0.1414;0.1455)	0.2227(0.2199;0.2255)	0.2228(0.22;0.2257)	0.4387(0.4348;0.4427)	0.28(0.2768;0.2832)	0.2502(0.2473;0.2532)	0.1472(0.1447;0.1498)	0.2183(0.2155;0.2209)	0.2206(0.2178;0.2234)	0.2491(0.246;0.2522)	0.0296(0.0286;0.0305)	0.0989(0.097;0.101)	[0.0107,0.0254]	NA	NA	NA	NA	NA	NA	NA	NA	NA	NA	NA	NA	NA	NA	NA	NA	NA	NA
NEL	0.3826(0.3792;0.386)	0.364(0.3605;0.3674)	0.428(0.424;0.432)	0.2037(0.2012;0.2063)	0.1038(0.1016;0.1059)	0.0674(0.0658;0.0689)	0.1869(0.1847;0.1892)	0.3576(0.3542;0.3611)	0.3609(0.3575;0.3644)	0.0787(0.0768;0.0806)	0.3928(0.3893;0.3962)	0.3641(0.3608;0.3674)	0.4746(0.4704;0.4788)	0.3501(0.3468;0.3534)	0.3574(0.3541;0.3608)	0.3741(0.3707;0.3776)	0.3975(0.3937;0.4016)	0.4078(0.4039;0.4118)	0.4385(0.4346;0.4426)	[-0.0041,0.0086)	NA	NA	NA	NA	NA	NA	NA	NA	NA	NA	NA	NA	NA	NA	NA	NA	NA
NOR	0.1255(0.1236;0.1274)	0.0979(0.0963;0.0996)	0.2489(0.246;0.252)	0.2017(0.1991;0.2043)	0.351(0.3476;0.3543)	0.3259(0.3227;0.3291)	0.1438(0.1418;0.1458)	0.0847(0.0832;0.0863)	0.0977(0.0961;0.0995)	0.3729(0.3696;0.3763)	0.136(0.134;0.138)	0.1135(0.1118;0.1153)	0.2872(0.2839;0.2904)	0.0908(0.0893;0.0924)	0.0818(0.0803;0.0832)	0.1226(0.1207;0.1245)	0.2174(0.2147;0.2203)	0.2454(0.2426;0.2484)	0.2487(0.2457;0.2516)	0.3704(0.367;0.3737)	[-0.0044,0.0101]	NA	NA	NA	NA	NA	NA	NA	NA	NA	NA	NA	NA	NA	NA	NA	NA
OUL	0.1623(0.1601;0.1645)	0.111(0.1093;0.1128)	0.1796(0.1771;0.1821)	0.1528(0.1508;0.155)	0.3506(0.347;0.3542)	0.324(0.3207;0.3273)	0.1156(0.1139;0.1174)	0.1094(0.1076;0.1112)	0.1119(0.11;0.1137)	0.3727(0.3692;0.3763)	0.1707(0.1683;0.1731)	0.1505(0.1483;0.1526)	0.2232(0.2203;0.2261)	0.1039(0.1022;0.1055)	0.1078(0.1061;0.1096)	0.1427(0.1405;0.1448)	0.1516(0.1494;0.1539)	0.1877(0.1852;0.1903)	0.1796(0.1771;0.1822)	0.3704(0.3668;0.3739)	0.1432(0.1411;0.1453)	[-0.0384,-0.0264]	NA	NA	NA	NA	NA	NA	NA	NA	NA	NA	NA	NA	NA	NA	NA
SAL	0.1382(0.1361;0.1403)	0.0468(0.0457;0.0479)	0.2463(0.2434;0.2494)	0.1991(0.1966;0.2018)	0.362(0.3585;0.3654)	0.3345(0.3312;0.3377)	0.1389(0.1369;0.1409)	0.0664(0.0651;0.0677)	0.0636(0.0623;0.0648)	0.3851(0.3815;0.3887)	0.1417(0.1397;0.1438)	0.1302(0.1283;0.1322)	0.2889(0.2856;0.2922)	0.0568(0.0556;0.058)	0.0733(0.0719;0.0747)	0.1028(0.101;0.1045)	0.2136(0.2106;0.2166)	0.2451(0.2421;0.2482)	0.2476(0.2445;0.2507)	0.3822(0.3786;0.3857)	0.1194(0.1175;0.1214)	0.1328(0.1308;0.1348)	[-0.0072,0.0113]	NA	NA	NA	NA	NA	NA	NA	NA	NA	NA	NA	NA	NA	NA
SGT	0.1215(0.1197;0.1233)	0.1179(0.1161;0.1197)	0.2363(0.2334;0.2391)	0.1277(0.1257;0.1297)	0.2205(0.2179;0.2231)	0.1915(0.1892;0.1939)	0.0815(0.0801;0.0829)	0.0921(0.0906;0.0937)	0.1164(0.1146;0.1182)	0.2388(0.2361;0.2415)	0.1393(0.1373;0.1414)	0.129(0.127;0.1308)	0.2804(0.2772;0.2834)	0.1085(0.1068;0.1101)	0.1028(0.1011;0.1045)	0.1422(0.1402;0.1442)	0.1923(0.1898;0.1948)	0.2173(0.2146;0.22)	0.238(0.2352;0.2409)	0.2381(0.2354;0.2409)	0.1303(0.1283;0.1322)	0.1476(0.1454;0.1497)	0.1376(0.1356;0.1396)	[-0.1142,-0.0987]	NA	NA	NA	NA	NA	NA	NA	NA	NA	NA	NA	NA	NA
SOM	0.2484(0.2455;0.2513)	0.2048(0.2022;0.2075)	0.0374(0.0364;0.0383)	0.0899(0.0883;0.0914)	0.3781(0.3743;0.3818)	0.3511(0.3475;0.3547)	0.1166(0.1148;0.1183)	0.201(0.1984;0.2037)	0.2013(0.1987;0.204)	0.3974(0.3937;0.4012)	0.2587(0.2556;0.2618)	0.2305(0.2277;0.2334)	0.0986(0.0967;0.1005)	0.1982(0.1955;0.2007)	0.1989(0.1963;0.2015)	0.228(0.2252;0.2309)	0.0435(0.0423;0.0447)	0.0928(0.091;0.0946)	0.0662(0.0648;0.0677)	0.3964(0.3926;0.4003)	0.2291(0.2264;0.232)	0.1576(0.1554;0.1599)	0.2246(0.2218;0.2274)	0.2123(0.2096;0.2149)	[0.0086,0.0243]	NA	NA	NA	NA	NA	NA	NA	NA	NA	NA	NA	NA
BRU	0.1338(0.1318;0.1359)	0.0865(0.0849;0.088)	0.2472(0.2442;0.2502)	0.1901(0.1875;0.1927)	0.3562(0.3526;0.3598)	0.3272(0.324;0.3306)	0.1323(0.1304;0.1343)	0.0824(0.0808;0.084)	0.0888(0.0872;0.0903)	0.3799(0.3765;0.3835)	0.1412(0.1392;0.1433)	0.1265(0.1246;0.1285)	0.2902(0.2868;0.2935)	0.0834(0.0819;0.0849)	0.0818(0.0803;0.0833)	0.11(0.1082;0.1118)	0.2121(0.2093;0.2149)	0.2438(0.2408;0.2469)	0.2479(0.2448;0.251)	0.3775(0.3741;0.381)	0.1181(0.1162;0.12)	0.1381(0.136;0.1402)	0.1103(0.1084;0.1122)	0.131(0.1289;0.133)	0.2242(0.2213;0.2272)	[-0.0132,0.0058]	NA	NA	NA	NA	NA	NA	NA	NA	NA	NA	NA
BSW	0.1563(0.1541;0.1586)	0.1107(0.1089;0.1124)	0.2689(0.2657;0.2721)	0.2136(0.2108;0.2164)	0.3728(0.3693;0.3764)	0.3454(0.3422;0.3489)	0.1563(0.1542;0.1585)	0.1065(0.1047;0.1083)	0.1136(0.1117;0.1154)	0.3952(0.3918;0.3988)	0.1639(0.1616;0.1662)	0.1492(0.1471;0.1514)	0.3091(0.3056;0.3125)	0.107(0.1052;0.1087)	0.1064(0.1046;0.1082)	0.1339(0.1318;0.1359)	0.2366(0.2335;0.2396)	0.2669(0.2637;0.2701)	0.2696(0.2663;0.2728)	0.3934(0.39;0.397)	0.1414(0.1392;0.1435)	0.1607(0.1584;0.163)	0.1339(0.1317;0.1359)	0.1544(0.1521;0.1566)	0.2463(0.2432;0.2494)	0.0113(0.0107;0.0119)	[-0.0357,-0.0238]	NA	NA	NA	NA	NA	NA	NA	NA	NA	NA
KUR	0.2196(0.2169;0.2223)	0.1801(0.1778;0.1826)	0.1451(0.143;0.1473)	0.0251(0.0244;0.0258)	0.1908(0.1883;0.1933)	0.1618(0.1596;0.164)	0.034(0.0332;0.0348)	0.1746(0.1723;0.177)	0.1771(0.1746;0.1795)	0.1992(0.1967;0.2017)	0.2293(0.2266;0.2322)	0.2047(0.2021;0.2073)	0.1934(0.1908;0.1961)	0.1738(0.1714;0.1761)	0.1721(0.1698;0.1745)	0.2028(0.2001;0.2054)	0.1033(0.1015;0.1051)	0.1333(0.1311;0.1354)	0.1491(0.1469;0.1513)	0.2007(0.1982;0.2032)	0.2037(0.2011;0.2064)	0.1571(0.1549;0.1593)	0.2004(0.1978;0.2031)	0.1286(0.1266;0.1307)	0.1158(0.114;0.1177)	0.1914(0.1887;0.1941)	0.2144(0.2116;0.2173)	[-0.0402,-0.0269]	NA	NA	NA	NA	NA	NA	NA	NA	NA
RMG	0.1449(0.1428;0.1469)	0.1054(0.1036;0.1071)	0.2294(0.2265;0.2322)	0.1637(0.1613;0.166)	0.3157(0.3122;0.3189)	0.2889(0.2858;0.292)	0.1138(0.112;0.1155)	0.0983(0.0966;0.1)	0.1029(0.1012;0.1046)	0.3373(0.3339;0.3406)	0.1523(0.15;0.1545)	0.1355(0.1334;0.1375)	0.2725(0.2692;0.2757)	0.0986(0.0969;0.1002)	0.0926(0.0909;0.0942)	0.1304(0.1284;0.1324)	0.1931(0.1905;0.1958)	0.2233(0.2204;0.2262)	0.2295(0.2266;0.2324)	0.3349(0.3315;0.3383)	0.1275(0.1255;0.1295)	0.136(0.134;0.138)	0.1266(0.1246;0.1286)	0.124(0.1221;0.1259)	0.2068(0.204;0.2094)	0.117(0.115;0.1189)	0.1401(0.1379;0.1423)	0.1651(0.1626;0.1674)	[0.0137,0.0273]	NA	NA	NA	NA	NA	NA	NA	NA
SHK	0.2301(0.2274;0.233)	0.1954(0.1927;0.1981)	0.204(0.2013;0.2068)	0.0453(0.0443;0.0464)	0.1648(0.1624;0.1673)	0.1336(0.1315;0.1358)	0.0445(0.0436;0.0455)	0.1884(0.1859;0.1909)	0.1915(0.189;0.1941)	0.1711(0.1687;0.1736)	0.2396(0.2368;0.2425)	0.2166(0.214;0.2193)	0.2552(0.252;0.2585)	0.1878(0.1853;0.1902)	0.1864(0.1839;0.189)	0.2165(0.2138;0.2193)	0.156(0.1537;0.1585)	0.1829(0.1802;0.1857)	0.2094(0.2066;0.2122)	0.1739(0.1714;0.1765)	0.2167(0.214;0.2194)	0.1842(0.1818;0.1867)	0.2158(0.2131;0.2186)	0.1268(0.1248;0.1288)	0.1737(0.1711;0.1762)	0.2058(0.2031;0.2086)	0.2291(0.2262;0.2321)	0.046(0.0449;0.047)	0.1785(0.176;0.1811)	[0.0247,0.0393]	NA	NA	NA	NA	NA	NA	NA
TAR	0.1232(0.1214;0.1253)	0.0614(0.0601;0.0627)	0.2322(0.2294;0.2352)	0.1764(0.1739;0.1789)	0.3418(0.3382;0.3452)	0.3131(0.3099;0.3163)	0.118(0.1161;0.1199)	0.0633(0.062;0.0646)	0.0673(0.066;0.0687)	0.3655(0.362;0.3691)	0.1289(0.1269;0.1309)	0.1152(0.1133;0.117)	0.2773(0.274;0.2805)	0.0626(0.0613;0.0639)	0.0651(0.0638;0.0664)	0.0824(0.0808;0.0839)	0.1962(0.1936;0.1991)	0.2276(0.2247;0.2307)	0.2329(0.23;0.2359)	0.3634(0.3599;0.3669)	0.1037(0.102;0.1055)	0.1198(0.1179;0.1217)	0.0839(0.0823;0.0854)	0.1185(0.1166;0.1204)	0.2096(0.2069;0.2124)	0.0856(0.084;0.0872)	0.1107(0.1088;0.1126)	0.1771(0.1746;0.1796)	0.102(0.1002;0.1038)	0.1925(0.1898;0.1952)	[-0.0031,0.0101]	NA	NA	NA	NA	NA	NA
ZBO	0.2508(0.248;0.2537)	0.2178(0.2152;0.2205)	0.227(0.224;0.23)	0.0385(0.0375;0.0394)	0.1279(0.1258;0.13)	0.0967(0.095;0.0984)	0.0454(0.0445;0.0464)	0.2106(0.208;0.2133)	0.2136(0.2109;0.2163)	0.1267(0.1247;0.1288)	0.2601(0.2572;0.2631)	0.2356(0.2328;0.2383)	0.2777(0.2743;0.2809)	0.2096(0.207;0.2121)	0.2083(0.2058;0.211)	0.2378(0.235;0.2407)	0.1776(0.175;0.1802)	0.1995(0.1967;0.2023)	0.2333(0.2304;0.2362)	0.1317(0.1296;0.1338)	0.2372(0.2344;0.24)	0.207(0.2045;0.2097)	0.2376(0.2348;0.2405)	0.1329(0.1309;0.1349)	0.1959(0.1932;0.1986)	0.2278(0.225;0.2307)	0.2502(0.2474;0.2532)	0.039(0.038;0.04)	0.1948(0.1922;0.1975)	0.037(0.036;0.0381)	0.2126(0.2099;0.2154)	[0.0079,0.0235]	NA	NA	NA	NA	NA
ZFU	0.253(0.2501;0.2559)	0.2198(0.2172;0.2225)	0.2237(0.2207;0.2266)	0.0411(0.0402;0.042)	0.1384(0.1363;0.1405)	0.1095(0.1076;0.1114)	0.0501(0.0491;0.0511)	0.213(0.2104;0.2157)	0.2153(0.2126;0.218)	0.139(0.1369;0.1411)	0.263(0.2601;0.266)	0.238(0.2353;0.2408)	0.2726(0.2692;0.2758)	0.2112(0.2086;0.2137)	0.2106(0.2081;0.2133)	0.2391(0.2363;0.2419)	0.1759(0.1734;0.1785)	0.198(0.1953;0.2008)	0.2297(0.2268;0.2326)	0.1432(0.141;0.1454)	0.2387(0.236;0.2416)	0.2078(0.2053;0.2105)	0.2389(0.2362;0.2419)	0.1381(0.136;0.1401)	0.1937(0.1911;0.1964)	0.2291(0.2263;0.232)	0.251(0.248;0.254)	0.0466(0.0456;0.0477)	0.1974(0.1947;0.2)	0.0435(0.0424;0.0446)	0.2158(0.213;0.2187)	0.0094(0.0089;0.0099)	[0.0442,0.0575]	NA	NA	NA	NA
ZMA	0.3118(0.3086;0.315)	0.2838(0.2806;0.287)	0.3109(0.3072;0.3146)	0.1257(0.1236;0.1277)	0.1777(0.175;0.1805)	0.1465(0.144;0.1491)	0.1183(0.1165;0.1202)	0.2775(0.2743;0.2806)	0.2804(0.2772;0.2836)	0.176(0.1732;0.1788)	0.3224(0.3191;0.3258)	0.2959(0.2927;0.2989)	0.3568(0.3528;0.3609)	0.2736(0.2705;0.2767)	0.2752(0.272;0.2784)	0.2985(0.2953;0.3016)	0.2703(0.2669;0.2739)	0.2884(0.2848;0.2921)	0.3185(0.3148;0.3221)	0.1828(0.1799;0.1857)	0.2967(0.2935;0.2999)	0.2784(0.2751;0.2818)	0.3024(0.299;0.3058)	0.1935(0.1909;0.196)	0.2812(0.2777;0.2847)	0.2951(0.2919;0.2986)	0.3137(0.3103;0.3172)	0.1246(0.1225;0.1268)	0.2594(0.2562;0.2626)	0.0962(0.0943;0.0981)	0.2816(0.2782;0.2851)	0.0877(0.086;0.0895)	0.0965(0.0947;0.0983)	[0.0074,0.023]	NA	NA	NA
BLCAP	0.1505 (0.1483;0.1528)	0.1055 (0.1037;0.1073)	0.1275 (0.1254;0.1296)	0.0913 (0.0897;0.0929)	0.3128 (0.3094;0.3163)	0.2816 (0.2785;0.2849)	0.0676 (0.0662;0.069)	0.1003 (0.0986;0.1021)	0.1028 (0.1011;0.1046)	0.3366 (0.3331;0.3402)	0.1595 (0.1573;0.1618)	0.1377 (0.1356;0.1398)	0.1799 (0.1773;0.1826)	0.1001 (0.0984;0.1018)	0.0963 (0.0947;0.098)	0.1338 (0.1317;0.1359)	0.096 (0.0942;0.0978)	0.1366 (0.1344;0.1388)	0.1292 (0.1271;0.1313)	0.335 (0.3316;0.3385)	0.1338 (0.1317;0.1358)	0.0932 (0.0916;0.0949)	0.1277 (0.1257;0.1298)	0.1172 (0.1153;0.1191)	0.102 (0.1002;0.1038)	0.1225 (0.1204;0.1245)	0.1487 (0.1463;0.1509)	0.0964 (0.0948;0.0981)	0.112 (0.11;0.1139)	0.127 (0.1249;0.1291)	0.1073 (0.1054;0.1092)	0.149 (0.1468;0.1512)	0.1504 (0.1482;0.1527)	0.2296 (0.2266;0.2327)	[0.0284,0.043]	NA	NA
BRATG	0.1349 (0.1329;0.1369)	0.0864 (0.0848;0.088)	0.1661 (0.1637;0.1687)	0.1177 (0.1158;0.1195)	0.3178 (0.3144;0.3212)	0.2867 (0.2835;0.2899)	0.0801 (0.0786;0.0815)	0.0823 (0.0808;0.0839)	0.0863 (0.0848;0.0879)	0.3414 (0.3378;0.3449)	0.1431 (0.141;0.1453)	0.1215 (0.1196;0.1235)	0.2144 (0.2116;0.2173)	0.083 (0.0815;0.0846)	0.0803 (0.0788;0.0818)	0.1132 (0.1114;0.1151)	0.1318 (0.1297;0.1341)	0.169 (0.1665;0.1715)	0.1668 (0.1643;0.1693)	0.3389 (0.3355;0.3424)	0.1188 (0.1168;0.1208)	0.0993 (0.0976;0.101)	0.1097 (0.108;0.1116)	0.1111 (0.1093;0.1129)	0.1408 (0.1386;0.1431)	0.0941 (0.0925;0.0958)	0.1188 (0.1168;0.1208)	0.1206 (0.1188;0.1226)	0.1042 (0.1024;0.106)	0.1445 (0.1423;0.1468)	0.0845 (0.0829;0.0862)	0.1667 (0.1643;0.1691)	0.1685 (0.1662;0.1709)	0.2429 (0.2398;0.2461)	0.0638 (0.0625;0.0652)	[0.0503,0.0671]	NA
BRATF	0.1204 (0.1186;0.1223)	0.0734 (0.072;0.0748)	0.1118 (0.1101;0.1137)	0.0786 (0.0772;0.08)	0.2904 (0.2873;0.2938)	0.2612 (0.2583;0.2643)	0.0501 (0.049;0.0511)	0.0686 (0.0672;0.0699)	0.0711 (0.0697;0.0724)	0.313 (0.3096;0.3162)	0.13 (0.1281;0.132)	0.1084 (0.1066;0.1101)	0.1623 (0.16;0.1646)	0.0698 (0.0684;0.0711)	0.0651 (0.0638;0.0664)	0.1013 (0.0997;0.103)	0.0803 (0.0788;0.0819)	0.119 (0.1171;0.1209)	0.1129 (0.111;0.1148)	0.3108 (0.3076;0.3141)	0.1038 (0.1021;0.1056)	0.0687 (0.0674;0.07)	0.096 (0.0943;0.0977)	0.0938 (0.0922;0.0954)	0.0882 (0.0867;0.0898)	0.0846 (0.0831;0.0862)	0.1091 (0.1072;0.1109)	0.0835 (0.0821;0.085)	0.0846 (0.083;0.0862)	0.1105 (0.1087;0.1124)	0.0749 (0.0734;0.0764)	0.134 (0.132;0.136)	0.1359 (0.1339;0.1379)	0.2115 (0.2086;0.2144)	0.0246 (0.0238;0.0254)	0.0375 (0.0365;0.0385)	[0.042,0.057]
cells in green : Fis 95% CI estimated with hierfstat from 5000 randomly chosen SNPs and 100000 bootstraps
other cells : Fst (Fst 95% CI)

## Sheet: Table_S3
	ANG	AUB	BAO	BOR	BRA	BRM	CGU	CHA	GAS	GIR	HFD	HOL	LAG	LMS	MAR	MON	ND1	ND2	ND3	NEL	NOR	OUL	SAL	SGT	SOM	BRU	BSW	KUR	RMG	SHK	TAR	ZBO	ZFU	ZMA	BLCAP	BRATG	BRATF
ANG	0.0208	NA	NA	NA	NA	NA	NA	NA	NA	NA	NA	NA	NA	NA	NA	NA	NA	NA	NA	NA	NA	NA	NA	NA	NA	NA	NA	NA	NA	NA	NA	NA	NA	NA	NA	NA	NA
AUB	0.1165	0.0105	NA	NA	NA	NA	NA	NA	NA	NA	NA	NA	NA	NA	NA	NA	NA	NA	NA	NA	NA	NA	NA	NA	NA	NA	NA	NA	NA	NA	NA	NA	NA	NA	NA	NA	NA
BAO	0.2687	0.2263	-0.0123	NA	NA	NA	NA	NA	NA	NA	NA	NA	NA	NA	NA	NA	NA	NA	NA	NA	NA	NA	NA	NA	NA	NA	NA	NA	NA	NA	NA	NA	NA	NA	NA	NA	NA
BOR	0.2182	0.1795	0.1193	0.0036	NA	NA	NA	NA	NA	NA	NA	NA	NA	NA	NA	NA	NA	NA	NA	NA	NA	NA	NA	NA	NA	NA	NA	NA	NA	NA	NA	NA	NA	NA	NA	NA	NA
BRA	0.3627	0.3436	0.4083	0.1937	-0.0402	NA	NA	NA	NA	NA	NA	NA	NA	NA	NA	NA	NA	NA	NA	NA	NA	NA	NA	NA	NA	NA	NA	NA	NA	NA	NA	NA	NA	NA	NA	NA	NA
BRM	0.3372	0.3161	0.3813	0.1648	0.03996	0.0268	NA	NA	NA	NA	NA	NA	NA	NA	NA	NA	NA	NA	NA	NA	NA	NA	NA	NA	NA	NA	NA	NA	NA	NA	NA	NA	NA	NA	NA	NA	NA
CGU	0.1588	0.1188	0.1427	0.02999	0.1747	0.1471	0.0265	NA	NA	NA	NA	NA	NA	NA	NA	NA	NA	NA	NA	NA	NA	NA	NA	NA	NA	NA	NA	NA	NA	NA	NA	NA	NA	NA	NA	NA	NA
CHA	0.09653	0.04626	0.2224	0.1735	0.3357	0.3084	0.112	0.0011	NA	NA	NA	NA	NA	NA	NA	NA	NA	NA	NA	NA	NA	NA	NA	NA	NA	NA	NA	NA	NA	NA	NA	NA	NA	NA	NA	NA	NA
GAS	0.117	0.04123	0.2226	0.1754	0.3402	0.313	0.1159	0.05128	0.0026	NA	NA	NA	NA	NA	NA	NA	NA	NA	NA	NA	NA	NA	NA	NA	NA	NA	NA	NA	NA	NA	NA	NA	NA	NA	NA	NA	NA
GIR	0.3854	0.3669	0.4287	0.2029	0.08932	0.05179	0.1873	0.3608	0.3636	0.0078	NA	NA	NA	NA	NA	NA	NA	NA	NA	NA	NA	NA	NA	NA	NA	NA	NA	NA	NA	NA	NA	NA	NA	NA	NA	NA	NA
HFD	0.1352	0.1212	0.2789	0.228	0.3731	0.3465	0.1686	0.1081	0.1209	0.3955	0.0264	NA	NA	NA	NA	NA	NA	NA	NA	NA	NA	NA	NA	NA	NA	NA	NA	NA	NA	NA	NA	NA	NA	NA	NA	NA	NA
HOL	0.1264	0.1102	0.2498	0.2026	0.3456	0.3215	0.1467	0.09305	0.1099	0.3674	0.1402	-0.0007	NA	NA	NA	NA	NA	NA	NA	NA	NA	NA	NA	NA	NA	NA	NA	NA	NA	NA	NA	NA	NA	NA	NA	NA	NA
LAG	0.3087	0.2689	0.1226	0.1717	0.4534	0.4266	0.1894	0.2661	0.2668	0.474	0.319	0.2883	0.0183	NA	NA	NA	NA	NA	NA	NA	NA	NA	NA	NA	NA	NA	NA	NA	NA	NA	NA	NA	NA	NA	NA	NA	NA
LMS	0.1013	0.03538	0.2187	0.1723	0.331	0.3046	0.1118	0.04371	0.04412	0.3531	0.113	0.1022	0.2601	0.0001	NA	NA	NA	NA	NA	NA	NA	NA	NA	NA	NA	NA	NA	NA	NA	NA	NA	NA	NA	NA	NA	NA	NA
MAR	0.09961	0.04958	0.2211	0.1706	0.3365	0.3077	0.1096	0.04824	0.05461	0.3608	0.1066	0.09429	0.2644	0.04815	-0.0133	NA	NA	NA	NA	NA	NA	NA	NA	NA	NA	NA	NA	NA	NA	NA	NA	NA	NA	NA	NA	NA	NA
MON	0.1422	0.08195	0.2483	0.2015	0.3544	0.3297	0.1448	0.08237	0.08687	0.3762	0.1487	0.1315	0.2873	0.08239	0.08692	-0.0368	NA	NA	NA	NA	NA	NA	NA	NA	NA	NA	NA	NA	NA	NA	NA	NA	NA	NA	NA	NA	NA
ND1	0.2345	0.1921	0.06246	0.08421	0.3747	0.3418	0.09819	0.187	0.1881	0.3978	0.2442	0.2179	0.1305	0.1843	0.1852	0.2182	-0.0112	NA	NA	NA	NA	NA	NA	NA	NA	NA	NA	NA	NA	NA	NA	NA	NA	NA	NA	NA	NA
ND2	0.2638	0.2241	0.1119	0.1147	0.3854	0.3537	0.1268	0.2195	0.2202	0.4072	0.2737	0.2456	0.1794	0.2146	0.2175	0.2466	0.08305	-0.1091	NA	NA	NA	NA	NA	NA	NA	NA	NA	NA	NA	NA	NA	NA	NA	NA	NA	NA	NA
ND3	0.2689	0.226	0.08664	0.1301	0.418	0.3897	0.1434	0.2227	0.2228	0.4388	0.28	0.2502	0.1472	0.2183	0.2206	0.2491	0.02957	0.09897	0.0073	NA	NA	NA	NA	NA	NA	NA	NA	NA	NA	NA	NA	NA	NA	NA	NA	NA	NA
NEL	0.3827	0.3641	0.4281	0.2037	0.1038	0.06738	0.187	0.3577	0.361	0.07872	0.3929	0.3642	0.4747	0.3502	0.3575	0.3742	0.3976	0.4079	0.4386	-0.0188	NA	NA	NA	NA	NA	NA	NA	NA	NA	NA	NA	NA	NA	NA	NA	NA	NA
NOR	0.1255	0.09792	0.2489	0.2017	0.3511	0.326	0.1438	0.08475	0.09773	0.373	0.136	0.1135	0.2872	0.09085	0.08176	0.1226	0.2175	0.2454	0.2487	0.3705	-0.0323	NA	NA	NA	NA	NA	NA	NA	NA	NA	NA	NA	NA	NA	NA	NA	NA
OUL	0.1623	0.111	0.1796	0.1529	0.3507	0.3241	0.1156	0.1094	0.1119	0.3728	0.1707	0.1505	0.2232	0.1039	0.1078	0.1427	0.1517	0.1878	0.1796	0.3705	0.1432	-0.0352	NA	NA	NA	NA	NA	NA	NA	NA	NA	NA	NA	NA	NA	NA	NA
SAL	0.1382	0.04677	0.2464	0.1991	0.3621	0.3346	0.1389	0.06636	0.06354	0.3853	0.1418	0.1302	0.2889	0.05677	0.07328	0.1027	0.2136	0.2451	0.2476	0.3823	0.1194	0.1328	0.0176	NA	NA	NA	NA	NA	NA	NA	NA	NA	NA	NA	NA	NA	NA
SGT	0.1215	0.118	0.2363	0.1277	0.2206	0.1915	0.08151	0.09213	0.1164	0.2388	0.1393	0.129	0.2804	0.1085	0.1028	0.1422	0.1923	0.2173	0.238	0.2381	0.1303	0.1476	0.1377	-0.0034	NA	NA	NA	NA	NA	NA	NA	NA	NA	NA	NA	NA	NA
SOM	0.2485	0.2049	0.03739	0.08985	0.3782	0.3511	0.1166	0.201	0.2013	0.3975	0.2588	0.2306	0.09861	0.1982	0.1989	0.228	0.04347	0.0928	0.06625	0.3965	0.2291	0.1577	0.2246	0.2123	0.0492	NA	NA	NA	NA	NA	NA	NA	NA	NA	NA	NA	NA
BRU	0.1338	0.08647	0.2473	0.1901	0.3563	0.3272	0.1324	0.0824	0.08879	0.38	0.1412	0.1265	0.2902	0.0834	0.08181	0.11	0.2122	0.2438	0.248	0.3776	0.1181	0.1381	0.1103	0.131	0.2243	0.0161	NA	NA	NA	NA	NA	NA	NA	NA	NA	NA	NA
BSW	0.1564	0.1108	0.269	0.2137	0.373	0.3455	0.1564	0.1065	0.1137	0.3953	0.1639	0.1493	0.3091	0.107	0.1064	0.1339	0.2367	0.267	0.2697	0.3936	0.1414	0.1607	0.1339	0.1544	0.2463	0.01133	-0.0174	NA	NA	NA	NA	NA	NA	NA	NA	NA	NA
KUR	0.2196	0.1801	0.1451	0.0251	0.1909	0.1618	0.03404	0.1746	0.1771	0.1993	0.2293	0.2047	0.1934	0.1738	0.1722	0.2028	0.1033	0.1333	0.1491	0.2008	0.2038	0.1571	0.2004	0.1286	0.1158	0.1914	0.2145	0.0115	NA	NA	NA	NA	NA	NA	NA	NA	NA
RMG	0.1449	0.1054	0.2294	0.1637	0.3158	0.289	0.1138	0.09827	0.1029	0.3374	0.1523	0.1355	0.2725	0.09861	0.09261	0.1304	0.1932	0.2233	0.2295	0.335	0.1276	0.136	0.1266	0.124	0.2068	0.117	0.1401	0.1651	0.0167	NA	NA	NA	NA	NA	NA	NA	NA
SHK	0.2301	0.1954	0.2041	0.04534	0.1649	0.1336	0.04455	0.1884	0.1916	0.1711	0.2397	0.2167	0.2552	0.1878	0.1864	0.2166	0.156	0.1829	0.2094	0.1739	0.2167	0.1843	0.2159	0.1268	0.1737	0.2058	0.2292	0.04598	0.1785	0.0168	NA	NA	NA	NA	NA	NA	NA
TAR	0.1232	0.06142	0.2323	0.1765	0.3419	0.3132	0.1181	0.06328	0.06732	0.3656	0.1289	0.1152	0.2773	0.06258	0.06513	0.08238	0.1963	0.2277	0.233	0.3635	0.1037	0.1198	0.08386	0.1185	0.2097	0.08558	0.1107	0.1771	0.102	0.1925	0.0141	NA	NA	NA	NA	NA	NA
ZBO	0.2508	0.2178	0.2271	0.03846	0.1279	0.09673	0.04545	0.2106	0.2136	0.1267	0.2601	0.2356	0.2777	0.2096	0.2083	0.2379	0.1776	0.1995	0.2333	0.1317	0.2372	0.207	0.2377	0.1329	0.1959	0.2278	0.2503	0.03904	0.1948	0.03704	0.2126	0.0312	NA	NA	NA	NA	NA
ZFU	0.2533	0.2201	0.2239	0.04115	0.1383	0.1094	0.05025	0.2134	0.2157	0.1389	0.2633	0.2384	0.2728	0.2115	0.2109	0.2395	0.1761	0.1981	0.23	0.1431	0.2391	0.2081	0.2393	0.1383	0.1939	0.2297	0.2517	0.04682	0.198	0.04356	0.2164	0.009411	0.0186	NA	NA	NA	NA
ZMA	0.3118	0.2839	0.311	0.1257	0.1777	0.1466	0.1184	0.2775	0.2806	0.1761	0.3225	0.2959	0.3568	0.2737	0.2753	0.2985	0.2704	0.2885	0.3185	0.1828	0.2967	0.2784	0.3025	0.1935	0.2813	0.2952	0.3138	0.1247	0.2595	0.09618	0.2816	0.08774	0.09693	0.0447	NA	NA	NA
BLCAP	0.1505	0.1056	0.1274	0.09129	0.3128	0.2816	0.06757	0.1004	0.1029	0.3366	0.1596	0.1377	0.1799	0.1001	0.09636	0.1338	0.09598	0.1366	0.1291	0.335	0.1338	0.09324	0.1278	0.1172	0.102	0.1225	0.1487	0.09639	0.112	0.127	0.1073	0.149	0.1506	0.2296	-0.0121	NA	NA
BRATG	0.1349	0.08638	0.1661	0.1177	0.3178	0.2867	0.08004	0.08233	0.08629	0.3414	0.1431	0.1215	0.2144	0.08303	0.08028	0.1132	0.1319	0.1691	0.1668	0.339	0.1188	0.09932	0.1097	0.1111	0.1408	0.09414	0.1188	0.1206	0.1042	0.1445	0.08447	0.1667	0.1687	0.2429	0.06383	0.0149	NA
BRATF	0.1204	0.0733	0.1118	0.0786	0.2904	0.2612	0.0501	0.0686	0.071	0.313	0.131	0.1084	0.1623	0.0698	0.0651	0.1013	0.0803	0.119	0.1129	0.3108	0.1038	0.0687	0.096	0.0938	0.0882	0.0846	0.1091	0.0835	0.0846	0.1105	0.0749	0.134	0.1359	0.2115	0.0246	0.0375	0.0302

## Sheet: Table_S4
Admixed Population	Ancestral Populations	f3_statistics	Standard error	Z-Score
BRATF	SOM, BRU	-0.0105074	0.000194689	-53.9703
BRATF	CHA, SOM	-0.00943539	0.000178714	-52.7959
BRATF	BAO, BRU	-0.0107785	0.000213064	-50.5882
BRATF	ND3, BRU	-0.0108859	0.000215383	-50.5423
BRATF	SOM, GAS	-0.00903989	0.000178976	-50.5089
BRATF	CHA, BAO	-0.00955228	0.000195493	-48.8626
BRATF	CHA, ND3	-0.00966165	0.000198473	-48.6799
BRATF	SOM, HFD	-0.0105354	0.000224047	-47.0233
BRATF	GAS, BAO	-0.00916234	0.000196279	-46.6802
BRATF	GAS, ND3	-0.00921577	0.000200673	-45.9243
BRATF	HFD, ND3	-0.0111697	0.000248504	-44.9476
BRATF	HFD, BAO	-0.0106769	0.000244661	-43.6396
BRATF	CHA, LAG	-0.00944583	0.000226665	-41.673
BRATF	LAG, BRU	-0.0102096	0.000247951	-41.1759
BRATF	LAG, GAS	-0.009237	0.000227206	-40.6548
BRATF	LAG, HFD	-0.010405	0.00028509	-36.4972
BRATF	BLCAP, BRU	-0.00256923	0.000144358	-17.7976
BRATF	NEL, ND3	-0.00611856	0.000366614	-16.6894
BRATF	BRATG, BAO	-0.00234164	0.000165978	-14.1081
BRATF	SOM, BRATG	-0.00210905	0.000152771	-13.8054
BRATF	NEL, LAG	-0.00579897	0.000423207	-13.7024
BRATF	NEL, OUL	-0.00422846	0.000309439	-13.6649
BRATF	BRATG, ND3	-0.00229969	0.000170069	-13.5221
BLCAP	HFD, ND3	-0.00374201	0.000287727	-13.0054
BRATF	NEL, BAO	-0.00453048	0.000361688	-12.526
BLCAP	SOM, HFD	-0.00320223	0.000260597	-12.2881
BRATF	CHA, BLCAP	-0.0016105	0.000134526	-11.9717
BLCAP	HFD, BAO	-0.00327835	0.00028309	-11.5806
BRATF	GAS, BLCAP	-0.00154469	0.000134795	-11.4595
BRATF	LAG, BRATG	-0.00192202	0.000193956	-9.90953
BLCAP	CHA, SOM	-0.00214926	0.000218236	-9.84833
BRATF	HFD, BLCAP	-0.00165754	0.00016912	-9.80096
BLCAP	ND3, BRU	-0.00254662	0.000260913	-9.76042
BLCAP	BAO, BRU	-0.00246828	0.000256956	-9.60587
BLCAP	SOM, BRU	-0.00226254	0.000237005	-9.54635
BLCAP	LAG, HFD	-0.00307946	0.000324017	-9.504
BLCAP	CHA, ND3	-0.00228106	0.000241702	-9.43749
BLCAP	CHA, BAO	-0.00220075	0.000237319	-9.2734
BLCAP	SOM, GAS	-0.00181956	0.00021691	-8.38856
BRATF	NEL, GAS	-0.00265913	0.0003197	-8.3176
BLCAP	CHA, LAG	-0.00216736	0.000270091	-8.02455
BLCAP	GAS, BAO	-0.00187662	0.00023645	-7.93665
BLCAP	GAS, ND3	-0.00190098	0.000242177	-7.84957
BLCAP	LAG, GAS	-0.00202434	0.000269009	-7.52519
BRATF	CHA, NEL	-0.00217475	0.000316748	-6.86589
BLCAP	LAG, BRU	-0.00197243	0.000296561	-6.651
BLCAP	NEL, ND3	-0.00253385	0.000397944	-6.36736
BRATF	NEL, SOM	-0.00206228	0.000330795	-6.2343
SOM	NEL, LAG	-0.0020708	0.000337409	-6.13736
BLCAP	NEL, LAG	-0.00231638	0.000448734	-5.16204
