# Supplementary material for: Genome-wide insights into population structure and genetic history of tunisian local cattle using the illumina bovinesnp50 beadchip
Source: BMC Genomics. 2015 Sep 4;16(1):677. doi: 10.1186/s12864-015-1638-6 (PMC4560074; doi:10.1186/s12864-015-1638-6)
Supplement: Additional file 7: — Differentiation, measured by Fst, of Tunisian populations versus the other populations of the study. [file 12864_2015_1638_MOESM7_ESM.xlsx]

## Sheet: Feuil1
Type/origin	Population	Origin	BLCAP	BRATG	BRATF
AFT	LAG	West Africa	0.1799	0.2144	0.1623
AFT	BAO	West Africa	0.1274	0.1661	0.1118
AFT	ND1	West Africa	0.0959	0.1319	0.0803
AFT	ND2	West Africa	0.1366	0.1691	0.119
AFT	ND3	West Africa	0.1291	0.1668	0.1129
AFT	SHK	West Africa	0.127	0.1445	0.1105
AFT	SOM	West Africa	0.102	0.1408	0.0882
AFTxZEB	BOR	West Africa	0.0912	0.1177	0.0786
AFTxZEB	KUR	West Africa	0.0963	0.1206	0.0835
EUT	MON	East France	0.1338	0.1132	0.1013
EUT	HFD	England	0.1596	0.1431	0.131
EUT	HOL	France	0.1377	0.1215	0.1084
EUT	RMG	Italy	0.112	0.1042	0.0846
EUT	MAR	North France	0.0963	0.0802	0.0651
EUT	NOR	North France	0.1338	0.1188	0.1038
EUT	ANG	Scotland	0.1505	0.1349	0.1204
EUT	AUB	South France	0.1056	0.08638	0.0733
EUT	CHA	South France	0.1004	0.08233	0.0686
EUT	GAS	South France	0.1029	0.0862	0.071
EUT	LMS	South France	0.1001	0.083	0.0698
EUT	SAL	South France	0.1278	0.109	0.096
EUT	TAR	South France	0.1073	0.0844	0.0749
EUT	BRU	Swizerland	0.1225	0.0941	0.0846
EUT	BSW	Swizerland	0.1487	0.1188	0.1091
EUT	SGT	USA	0.1172	0.1111	0.0938
EUTxAFTxZEB	CGU	Guadeloupe	0.0675	0.08	0.0501
ZEB	BRA	India	0.3128	0.3178	0.2904
ZEB	BRM	India	0.2816	0.2867	0.2612
ZEB	GIR	India	0.3366	0.3414	0.313
ZEB	NEL	India	0.335	0.339	0.3108
ZEB	ZMA	Madagascar	0.2296	0.2429	0.2115
ZEB	ZBO	West Africa	0.149	0.1667	0.134
ZEB	ZFU	West Africa	0.1506	0.1687	0.1359
EUTxAFT	OUL	North Africa	0.0932	0.0993	0.0687
EUTxAFT	BLCAP	North Africa	NA	0.0638	0.0246
EUTxAFT	BRATG	North Africa	0.0638	NA	0.0375
EUTxAFT	BRATF	North Africa	0.0246	0.0375	NA
