# Supplementary material for: Genome-wide insights into population structure and genetic history of tunisian local cattle using the illumina bovinesnp50 beadchip
Source: BMC Genomics. 2015 Sep 4;16(1):677. doi: 10.1186/s12864-015-1638-6 (PMC4560074; doi:10.1186/s12864-015-1638-6)
Supplement: Additional file 11: — Five most significant f3 statistics for BLCAP, BRATG and BRATF admixture. [file 12864_2015_1638_MOESM11_ESM.xlsx]

## Sheet: Feuil1
Admixed Population	Ancestral Populations	f3_statistics	Standard error	Z-Score
BLCAP	HFD, ND3	-0.00374201	0.000287727	-13.0054
BLCAP	SOM, HFD	-0.00320223	0.000260597	-12.2881
BLCAP	HFD, BAO	-0.00327835	0.00028309	-11.5806
BLCAP	CHA, SOM	-0.00214926	0.000218236	-9.84833
BLCAP	ND3, BRU	-0.00254662	0.000260913	-9.76042
BRATG	ND3, BRU	-0.00079364	0.000272121	-2.91649
BRATG	SOM, BRU	-0.000605726	0.000252697	-2.39705
BRATG	BAO, BRU	-0.000644285	0.000269552	-2.3902
BRATG	LAG, BRU	-0.000494989	0.000298379	-1.65893
BRATG	HFD, ND3	-3.81991e-05	0.000316719	-0.120609
BRATF	SOM, BRU	-0.0105074	0.000194689	-53.9703
BRATF	CHA, SOM	-0.00943539	0.000178714	-52.7959
BRATF	BAO, BRU	-0.0107785	0.000213064	-50.5882
BRATF	ND3, BRU	-0.0108859	0.000215383	-50.5423
BRATF	SOM, GAS	-0.00903989	0.000178976	-50.5089
