# Supplementary material for: Genome-wide insights into population structure and genetic history of tunisian local cattle using the illumina bovinesnp50 beadchip
Source: BMC Genomics. 2015 Sep 4;16(1):677. doi: 10.1186/s12864-015-1638-6 (PMC4560074; doi:10.1186/s12864-015-1638-6)
Supplement: Additional file 12: — Sample description: the number of individuals, the type (EUT = European taurines, AFT = African Taurines, ZEB = Zebu) and the data origin of each population. [file 12864_2015_1638_MOESM12_ESM.xlsx]

## Sheet: Sample Description
Population name	Abreviation	Number of individuals	Type	Data origin
Baoule	BAO	29	AFT	Gautier et al., 2009
Lagune	LAG	30	AFT	Gautier et al., 2009
N’Dama	ND1	14	AFT	Gautier et al., 2009
N’Dama	ND2	17	AFT	Gautier et al., 2009
N’Dama	ND3	25	AFT	Matukumalli et al., 2009
Sheko	SHK	20	AFT	Matukumalli et al., 2009
Somba	SOM	30	AFT	Gautier et al., 2009
Borgou	BOR	30	AFTXZEBU	Gautier et al., 2009
Kuri	KUR	30	AFTxZEBU	Gautier et al., 2009
Angus	ANG	24	EUT	Matukumalli et al., 2009
Aubrac	AUB	22	EUT	Gautier et al., 2010
French Brown Swiss	BRU	18	EUT	Gautier et al., 2010
Brown Swiss from USA	BSW	22	EUT	Matukumalli et al., 2009
Charolais	CHA	20	EUT	Gautier et al., 2010
Gascon	GAS	22	EUT	Gautier et al., 2010
Hereford	HFD	21	EUT	Matukumalli et al., 2009
Holstein (FR)	HOL	30	EUT	Flori et al., 2009
Limousin	LMS	25	EUT	Matukumalli et al., 2009
Maraichine (Parthenaise)	MAR	19	EUT	Gautier et al., 2010
Montbeliarde	MON	30	EUT	Flori et al., 2009
Normande	NOR	30	EUT	Flori et al., 2009
Romagnola	RMG	24	EUT	Matukumalli et al., 2009
Salers	SAL	22	EUT	Gautier et al., 2010
Tarine	TAR	18	EUT	Gautier et al., 2010
Oulmès Zaer	OUL	26	EUTxAFT	Gautier et al., 2009
Creole from Guadeloupe	CGU	30	EUTXAFTXZEB	Gautier et al., 2011
Santa Gertrudis	SGT	24	EUTxZEB	Matukumalli et al., 2009
Brahman from Martinique	BRA	25	ZEB	Gautier et al., 2011
Brahman from USA and Australia	BRM	25	ZEB	Matukumalli et al., 2009
Gir	GIR	24	ZEB	Matukumalli et al., 2009
Nelore	NEL	21	ZEB	Matukumalli et al., 2009
Zebu Bororo	ZBO	23	ZEB	Gautier et al., 2009
Zebu Fulani	ZFU	28	ZEB	Gautier et al., 2009
Zebu from Madagascar	ZMA	30	ZEB	Gautier et al., 2009
Blonde du Cap Bon	BLCAP	15		This study
Brune de l'Atlas Fauve	BRATF	19		This study
Brune de l'Atlas Gris	BRATG	16		This study
